# Supplementary material for: Prediction of survival and analysis of prognostic factors for patients with AFP negative hepatocellular carcinoma: a population-based study
Source: BMC Gastroenterol. 2024 Mar 4;24:93. doi: 10.1186/s12876-024-03185-z (PMC10910698; doi:10.1186/s12876-024-03185-z)
Supplement: Supplementary file 2 — Supplementary Material 2 [file 12876_2024_3185_MOESM2_ESM.xlsx]

## Sheet: Sheet1
		1-Year	3-Years	5-Years
	Nomogram Model	86.16(83.82-88.5)	85.44(83.35-87.52)	84.57(82.12-87.02)
	TNM Staging	72.77(69.69-75.85)	69.25(66.52-71.99)	66.57(63.57-69.57)
	P values	<0.001	<0.001	<0.001
	Supplementary Table 1 Comparisons of Time-dependent ROC Analysis for the Prediction of Overall survival (OS)
