# Supplementary material for: Prediction of survival and analysis of prognostic factors for patients with AFP negative hepatocellular carcinoma: a population-based study
Source: BMC Gastroenterol. 2024 Mar 4;24:93. doi: 10.1186/s12876-024-03185-z (PMC10910698; doi:10.1186/s12876-024-03185-z)
Supplement: Supplementary file 3 — Supplementary Material 3 [file 12876_2024_3185_MOESM3_ESM.xlsx]

## Sheet: Sheet1
		1-Year	3-Years	5-Years
	Nomogram Model	82.40(79.89-84.91)	82.82(80.70-84.94)	82.85(80.44-85.25)
	TNM Staging	68.92(66-71.83)	65.84(63.28-68.41)	63.80(60.94-66.66)
	P values	<0.001	<0.001	<0.001
	Supplementary Table 2 Comparisons of Time-dependent ROC Analysis for the Prediction of Cancer-specific survival (CSS)
